# Supplementary material for: Salinity Treatments Promote the Accumulations of Momilactones and Phenolic Compounds in Germinated Brown Rice
Source: Foods. 2023 Jun 27;12(13):2501. doi: 10.3390/foods12132501 (PMC10340199; doi:10.3390/foods12132501)
Supplement: Supplementary file 1 [file foods-12-02501-s001.zip]

Archive with 1 entries (1 files):
- foods-2448055-Supplementary.pdf
